# Supplementary material for: Exploring Novel Therapeutic Opportunities for Glioblastoma Using Patient-Derived Cell Cultures
Source: Cancers (Basel). 2023 Mar 2;15(5):1562. doi: 10.3390/cancers15051562 (PMC10000883; doi:10.3390/cancers15051562)
Supplement: Supplementary file 1 [file cancers-15-01562-s001.zip]

Archive with 1 entries (1 files):
- cancers-2196789-supplementary.pdf
